# Supplementary material for: Diseases 2.0: a weekly updated database of disease–gene associations from text mining and data integration
Source: Database (Oxford). 2022 Mar 24;2022:baac019. doi: 10.1093/database/baac019 (PMC9216524; doi:10.1093/database/baac019)
Supplement: baac019_Supp [file baac019_supp.zip]

Archive with 1 entries (1 files):
- DISEASESv2_Dhouha_Grissa.pdf
